# Supplementary material for: Identification and Characterization of New Alu Element Insertion in the BRCA1 Exon 14 Associated with Hereditary Breast and Ovarian Cancer
Source: Genes (Basel). 2021 Oct 29;12(11):1736. doi: 10.3390/genes12111736 (PMC8623961; doi:10.3390/genes12111736)
Supplement: Supplementary file 1 [file genes-12-01736-s001.zip]

Archive with 1 entries (1 files):
- genes-1440099-supplementary.pdf
